# Supplementary material for: Genome-Wide Association Study and RNA-Seq Elucidate the Genetic Mechanisms Behind Aphid (Rhopalosiphum maidis F.) Resistance in Maize
Source: Plants (Basel). 2025 May 25;14(11):1614. doi: 10.3390/plants14111614 (PMC12157854; doi:10.3390/plants14111614)
Supplement: Supplementary file 1 [file plants-14-01614-s001.zip]

Archive with 1 entries (1 files):
- plants-3615830-supplementary.xlsx
