# Supplementary material for: Genome-Wide Association Study and RNA-Seq Elucidate the Genetic Mechanisms Behind Aphid (Rhopalosiphum maidis F.) Resistance in Maize
Source: Plants (Basel). 2025 May 25;14(11):1614. doi: 10.3390/plants14111614 (PMC12157854; doi:10.3390/plants14111614)
Supplement: Supplementary file 1 [file plants-14-01614-s001.zip › plants-3615830-supplementary.xlsx]

## Sheet: Supplementary tables
Genome-wide association study and RNA-seq reveal genomic mechanism of aphid resistance in maize
Doudou Sun1,3¶, Yijun Wei1¶, Chunyan Han1, Xiaopeng Li1, Zhen Zhang1, Shiwei Wang1, Zijian Zhou1, Jingyang Gao1, Jiafa Chen1,2*, Jianyu Wu1,2*
1 College of Life Sciences, Henan Agricultural University, Zhengzhou 450046, China.
2 National Key Laboratory of Wheat and Maize Crop Science, Henan Agricultural University, Zhengzhou 450046, China.
3 Postdoctoral Station of Crop Science, Henan Agricultural University, Zhengzhou 450046, Henan, China
¶These authors contributed equally to this work.
*Corresponding Author: E-mail: chenjiafa@henau.edu.cn (Jiafa Chen), E-mail: wujianyu40@126.com (Jianyu Wu)
Supplementary tables
Table S1 The list of high-resistance inbred lines in the GWAS population
Table S2 Data quality analysis for RNA sequencing result

## Sheet: Table S1
Table S1. The list of high-resistance inbred lines in the GWAS population
Name	ARS_E1	ARS_E2	ARS_E3	ARS_BLUE	Resistance level
CML206	0	0	0	0	HR
CNW082	0	1	0	0.33	HR
CNW025	0	1	0	0.43	HR
CML505	0	1.33	0	0.44	HR
CNW099	0	1	0.36	0.45	HR
CNW098	0	1	0.38	0.46	HR
CNW127	0	1	.	0.5	HR
CNW044	0	1.33	0.25	0.53	HR
CNW045	0	1.33	0.48	0.61	HR
CML194	0.25	1.17	.	0.71	HR
CML181	0.67	1.67	0	0.75	HR
CNW067	0.33	1.83	0.1	0.76	HR
CNW085	0.5	1.33	0.61	0.81	HR
CML437	0	1	1.61	0.87	HR
CNW038	1	1.33	0.29	0.88	HR
CML538	0	2.17	0.5	0.89	HR
CML192	0.17	1	1.54	0.9	HR

## Sheet: Table S2
Table S2. Data quality analysis for RNA sequencing result
Sample name	Total reads	Tobal bases	Q20 bases	Q30 bases	GC content
0h-1	43.87M	6.47G	0.9829	0.9525	0.5565
0h-2	49.41M	7.29G	0.9805	0.9463	0.5541
0h-3	48.70M	7.14G	0.984	0.9556	0.5324
6h-1	45.47M	6.67G	0.9821	0.95	0.5185
6h-2	47.86M	7.04G	0.9823	0.9508	0.5269
6h-3	50.16M	7.38G	0.9806	0.946	0.5241
12h-1	43.03M	6.32G	0.9811	0.9474	0.5228
12h-2	42.16M	6.18G	0.9826	0.9517	0.5213
12h-3	49.60M	7.29G	0.9836	0.9527	0.5267
24h-1	48.63M	7.17G	0.981	0.9475	0.55
24h-2	48.41M	7.11G	0.9826	0.9513	0.5218
24h-3	45.94M	6.75G	0.981	0.9473	0.5348
